# Supplementary material for: Disrupted callosal connectivity underlies long-lasting sensory-motor deficits in an NMDA receptor antibody encephalitis mouse model
Source: J Clin Invest. 2024 Dec 31;135(5):e173493. doi: 10.1172/JCI173493 (PMC11870732; doi:10.1172/JCI173493)
Supplement: Supporting data values [file jci-135-173493-s021.xlsx]

## Sheet: Figure 1
Raw data in Prism, the mean and error bar representing SEM was generated by Prism automatically
Figure 1K	Norm. mAb1 IHC Fluo. Intst
	Emx1cre/+; Grin1wt/wt; Rosa26fs-tdTomato	Emx1cre/+; Grin1fl/fl; Rosa26fs-tdTomato
	1.48148	0.221225
	1.76178	0.22782
	1.03763	0.26256
	1.81517	0.275364
	1.21921	0.277938
	1.28788	0.23845
	1.18912	0.31065
	0.74411	0.190631
	1.96161	0.307802
	1.57193	0.300994
	1.57193	0.234316
	1.2152	0.271096
Figure 1L	Norm. mAb3 IHC Fluo. Intst
	Emx1cre/+; Grin1wt/wt; Rosa26fs-tdTomato	Emx1cre/+; Grin1fl/fl; Rosa26fs-tdTomato
	1.2441	0.030448
	1.13684	0.019597
	0.858877	0.045761
	0.73977	0.012955
	0.882047	0.513673
	1.12976	0.416934
	1.09366	0.352772
	1.65455	0.409243
	2.00612	0.344298
	1.81809	0.335194
	1.54732	0.2813
	1.04303	0.289872
	1.48701	0.415229
	0.924441	0.500312
	0.924725	0.410954
	1.24374	0.456546

## Sheet: Figure 2
Raw data in Prism, the mean and error bar representing SEM was generated by Prism automatically
Figure 2B fluo. Intensisty per cell					Figure 2D overall fluo. Intensity						Figure 2F fluo. Intensisty per cell
	Emx1cre/+; Grin1wt/wt; Rosa26fs-tdTomato	Emx1cre/+; Grin1fl/fl; Rosa26fs-tdTomato				Grin2afl/fl	Emx1cre/+; Grin2afl/fl				Emx1cre/+; Grin2bwt/wt; Rosa26fs-tdTomato	Emx1cre/+; Grin2bfl/fl; Rosa26fs-tdTomato
	49.34	1.75				8.22	6.79				34.85	26.67
	52.6	1.47				9.14	8.39				34.31	27.42
	62.03	1.7				5.43	8.65				34.95	25.92
	36.74	5.25				3.6	7.23				29.9	27.1
	24.83	0.94				11.73	6.24				37.86	26.4
	55.64	1.804				8.95	8.53				35.92	44.6
	50.5	2.46				11.11	8.03				39.66	26.4
	24.28	0.615				8.42	6.57				41.6	42
	23.77	0.264				3.06	5.98				34.48	34.68
	23.62	3.81				6.89					37.56	37.27
	44	1.16									34.19	30.55
	31.84	6.47									34.31	36
	43.19	11.29									23.16	28.58
	39.65	2.15									28.92	26.11
	28.7	11.79									29.07	27.85
	43.9	8.72									30.77	24.62
	29.19	1.636									18.53	18.74
	40.98	5.41									20.76	20.9
	41.08	1.6									38.31	39.43
	53.37	1.91									39.97	39.42
	18.14										32.4	21.44
											38.53	38.48
												23.27
												34.59
Figure 2H	AMPAR/NMDAR Ratio
	control	mAb3
	3.57143	35
	5.65	25
	2.80851	6.66667
	1.69444	25
	1.95	8
	3	10.25
	7.47619	14
	0.25	13.3333
	2.58621	2.85714
	3.0625	22
	0.711111	3
	3.17021	18
	1.37143	5.625
	2.22581	30
	1.92308	39
	1.78571	10
	1.91429	1.5
	3	10
	4.2	2.75
	0.237288	4
	2.22917	30
	2.7	3
	1.15	5.5
	1.05	14.2857
	1.43333
	0.786667
	1.02632
Figure 2J	NMDAR-mEPSC Amplitude
	control	mAb3
	27.0385	7.76043
	43.5093	15.259
	17.1333	22.3013
	32.3651	15.5204
	23.4176	23.5596
	33.7371	18.4732
	27.0219	23.9054
	29.0472	13.8346
	42.0125	0
Figure 2K	Q transfer by baseline
	control	mAb3
	719.094	319.108
	784.663	164.43
	1002.93	442.36
	774.717	265.242
	1055.96	129.334
	363.837	63.8291
	2039.21	21.6671
	502.004	517.609
	1034.06	0

## Sheet: Figure 3
Raw data in Prism, the mean and error bar representing SEM was generated by Prism automatically
Figure 3D Norm. fluo. Density in S1					Figure 3G Injection/Contra S1 Fluo. Ratio
	Hum IgG	mAb3[GluN1]			Hum IgG	mAb3[GluN1]
	3.46893	13.1164			1.06367	0.662587
	4.75077	11.7853			1.14541	0.738882
	5.17778	14.0374			0.971111	0.700799
	2.83333	11.6786			1.08825	0.638108
	4.62255				0.908552	0.572171
					1.04382	0.733155
					1.0015	0.752199
					1.001	0.70431
					1.02754	0.699769

## Sheet: Figure 4
Raw data in Prism, the mean and error bar representing SEM was generated by Prism automatically
Figure A Total movement Summary_ Female, task performed on 9/21/2020-9/28/2020
Session	Hum IgG								mAb3
1	1452	1177	1519	1578	1244	1056	1175	1292	1270	1603	2157	1680	1302	1290	1375	1501
2	1020	874	1557	1168	907	746	648	761	1156	965	1238	1473	1068	831	804	1044
3	749	831	1183	1220	670	609	600	854	893	723	916	1070	740	960	509	822
4	707	734	1288	1152	640	589	603	922	801	773	858	1076	729	875	511	754
5	679	953	1340	1048	877	953	760	869	804	724	1185	1048	924	1093	582	919
6	820	1073	1369	867	698	651	569	855	786	765	785	986	925	930	455	814
Figure B Total movement Summary_ Male, task performed on 9/21/2020-9/28/2020
Session	Hum IgG								mAb3
1	1195	1374	1651	1417	1102	1171			1286	1803	1131	1660	1326	869
2	943	804	1086	980	926	992			793	1137	751	1330	919	589
3	799	797	1189	1126	668	726			582	1196	617	904	960	494
4	871	609	1257	843	788	729			725	1119	616	1074	812	536
5	805	811	1495	1056	888	1122			894	1256	562	964	912	661
6	792	618	1144	918	828	951			954	1170	473	962	763	622
Figure C Burrowing activity_ Female, task performed on 11/7/2020
	Hum IgG								mAb3
2hr	84.47	98.95	99.74	78.16	100	2.11	100	96.84	72.63	100	100	96.84	89.74	85	92.89	98.95
24hr	97.11	99.74	100	94.74	100	93.95	100	99.21	80.53	100	100	97.63	100	97.37	98.95	100
Figure D Burrowing activity_ Male, task perfomed on 11/7/2020
	Hum IgG								mAb3
	91.05	100	71.05	87.37	100				92.89	100	95.53	99.21	96.84	99.47
	100	100	81.58	100	100				97.37	100	100	100	98.68	100
	One male mouse treated with HumIgG was excluded from the burrowing task due to an injury to its penis sustained during the task
Figure E Rotarod-latency to fall_ Female, task performed on 9/30/2020-10/2/2020
Session	Hum IgG								mAb3
1	300	132.333	219.333	300	300	300	300	269.333	211.667	126.333	300	170.667	300	271.333	229.667	300
2	300	300	296.667	300	300	300	300	273.333	207.333	257.333	300	128	300	299	300	300
3	300	300	265	300	300	300	300	300	300	300	296.667	278.667	300	300	300	300
4	300	283.333	269.333	300	300	300	300	300	300	300	298.333	300	300	300	300	300
5	300	300	300	300	300	300	300	300	300	300	300	300	300	300	300	300
Figure F Rotarod-latency to fall_ Male, task performed on 9/30/2020-10/2/2020
Session	Hum IgG								mAb3
1	300	300	147.667	300	200.667	40			266.667	204.333	113.667	12.6667	232.333	300
2	300	295.667	300	176	218.333	270.667			300	300	300	64.6667	296	291.333
3	300	300	300	300	300	277.333			293	300	300	89.3333	249.333	300
4	300	246	300	300	300	300			300	276.667	300	191.667	255	300
5	300	268.667	300	300	300	300			300	300	300	214	299.667	300

## Sheet: Figure 5
Raw data in Prism, the mean and error bar representing SEM was generated by Prism automatically
Figure A Nesting_ Female, task performed on 11/5/2020
	Hum IgG								mAb3
2hr	6	6	6.5	4	3	5.5	7	4.5	6.5	3	4	5.5	5.5	5.5	1	1.5
6hr	6	7	6.5	6	3	6.5	7	6	7	7	4.5	6	6	5.5	1	6
24hr	7	7	7	7	7	7	7	6.5	7	7	6	7	6	6.5	6.5	6.5
Figure B Nesting_ Male, task performed on 11/5/2020
	Hum IgG								mAb3
2hr	6.5	6.5	7	7	7				5	3	2.5	1	3	6.5
6hr	6.5	6.5	7	7	7				5	3	5	1	3	6.5
24hr	6.5	7	7	7	7				6.5	4.5	7	5	6.5	6.5
	One male mouse treated with HumIgG was excluded from the burrowing task due to an injury to its penis sustained during the task
Figure C Balance Beam-composite score_ Female, task performed on 10/5/2020-10/6/2020
Session	HumIgG								mAb3
1	1.06	1.12	1.69	7.15	1.13	1.07	0.84	1.9	1.82	1.25	1.22	1.43	3.94	4.92	1.6	6
2	1.19	0.94	0.94	2.59	1.13	1.28	1.15	1.22	2.72	1.44	1.22	1.66	2.33	1.46	1.16	5.16
3	1.13	1	0.97	2.28	1.34	1.97	0.72	1	2.19	1.6	1.22	1.09	1.25	1.65	1.63	5.35
4	9.16	2.88	4.75	7.84	4.72	6.16	4.8	12.87	15.47	8.37	3.75	5.56	6.88	7.65	9.75	9.4
5	1.5	1.16	0.9	2.59	2.75	2.44	1.47	2.34	7.09	1.97	3.28	6.34	4.19	1.41	2.81	1.09
6	1.75	2.53	1.57	3.44	2.46	1.5	5.47	4.32	4.69	1.72	0.96	3.06	1.69	2.44	4.68	5.53
Figure D Balance Beam-Balance checks_ Female, task performed on 10/5/2020-10/6/2020
Session	Hum IgG								mAb3
1	0	0	0	0	0	0	0	0	0	0	0	0	0	0	0	2
2	0	0	0	0	0	0	0	0	0	0	0	0	0	0	0	2
3	0	0	0	0	0	0	0	0	0	0	0	0	0	0	0	1
4	2	0	1	1	1	2	0	1	2	3	1	2	2	3	3	4
5	0	0	0	1	1	0	0	0	2	0	1	1	1	0	1	0
6	0	0	0	1	0	0	2	1	1	0	0	1	0	0	2	2
Figure E Balance Beam-composite score_ Male, task performed on 10/5/2020-10/6/2020
Session	HumIgG								mAb3
1	1.31	1.25	1.54	3	2.47	1.03			2.57	1	1.68	5.94	1.5	2.79
2	1.03	1.1	1.28	1.31	1.65	1			1.75	1.94	1.47	1.88	1.19	1.28
3	1.46	1.25	1.5	1.62	0.91	1.07			1.63	1.09	1.29	1.84	2.16	1.15
4	12.28	4.62	5.66	2.69	3.37	1.9			1.69	3.47	5.16	6.91	7.79	15.38
5	7.63	1.72	5.25	2.29	1.75	1.44			2.19	1.16	1.97	3.81	1.47	4.69
6	8.63	1.25	4.28	1.81	1.25	1.06			1.37	1.03	1.4	2.78	2.69	1.44
Figure F Balance Beam-Balance checks_ Male, task performed on 10/5/2020-10/6/2020
Session	Human IgG								mAb3
1	0	0	0	0	0	0			0	0	0	0	0	0
2	0	0	0	0	0	0			0	0	0	0	0	0
3	0	0	0	0	0	0			0	0	0	0	0	0
4	1	1	1	0	0	0			0	1	2	2	2	2
5	2	0	1	0	0	0			0	0	0	1	0	1
6	4	0	1	0	0	0			0	0	0	1	0	0
Figure G Facing down pole test_ Female, task performed on 10/8/2020
	Human IgG								mAb3
T1	8.03	6.53	7.69	30	8.84	13.97	14.53	11.5	15.56	10.44	7.79	9.97	6.63	10.44	7.97	8.44
T2	5.46	5.19	4.63	30	4.5	7.46	6.12	10.16	12.28	10.16	5.5	4.47	5.93	6.93	5.69	4.69
T3	5.28	4.38	5.09	30	4.47	6.88	4.91	11.96	9.22	8.5	3.62	4.22	5.04	5.88	7.03	4.16
Figure H Facing down pole test_ Male, task performed on 10/8/2020
	Human IgG								mAb3
T1	8.08	4.53	6.45	10	6.56				6.22	30	20	30	7.91	14
T2	6.7	3.55	3.94	4.84	5.65				4.62	20	20	8	5.44	5.22
T3	5.47	3.46	3.97	3.97	3.97				3	4.78	4.26	5.31	3.72	4.6
	One male mouse treated with HumIgG was excluded from the burrowing task due to an injury to its penis sustained during the task
Figure L Facing up pole test_ Female, task performed on 10/9/2020
	Hum IgG								mAb3
T1	5.04	7.34	9.9	22.41	16.81	20.7	17.5	27.09	30	45	13.36	10.86	10.98	45	20.06	12.84
T2	5.68	6.78	5.34	12.63	7.31	12.74	8.5	13.31	21.78	16.63	12.85	9.25	75	16.44	13.01	30
T3	5.25	6.63	8.29	7.75	6.65	10.66	5.5	13.31	23.36	13.03	8.79	13.91	8.75	8.78	7.38	30
T4	5.34	6.57	7.24	6.25	6.87	9.63	5.22	8.65	11.94	9.85	7.19	9.19	5.7	9.74	45	8.34
T5	4.22	4.97	6.19	14.38	7.09	7.59	4.53	15	20.44	15.84	7.3	6.53	6.88	10.59	7.38	6.81
T6	5.34	5.13	6.88	9.16	21.66	11.41	4.03	23.47	35.06	18.75	5.78	7.82	6.16	11.19	9.47	30
Figure M Facing up pole test_ Male, task performed on 10/9/2020
	Human IgG								mAb3
T1	7.16	30	15.34	14.23	30				45	75	22.94	45	15.82	60
T2	45	5.56	6.93	8.53	30				10.59	12.5	30	45	30	45
T3	8.68	6	6.3	9	13.16				30	19.18	30	30	10.22	30
T4	6.37	30	9.17	6.1	6.95				30	75	30	30	6.53	30
T5	6.21	5.75	6.13	4.88	7.31				7.59	45	30	45	8.71	6.83
T6	7.9	5.85	8.69	30	10.51				30	30	45	45	8.67	6.99
	One male mouse treated with HumIgG was excluded from the burrowing task due to an injury to its penis sustained during the task

## Sheet: Figure 6
Background: Understanding Functional Connectivity through Cross-Correlation and Lag Time
Introduction to Functional Connectivity
Functional connectivity refers to the temporal correlation between spatially separated regions of the brain. It indicates how these regions interact and communicate during different states or tasks. In this study, we investigate the functional connectivity between the left and right primary somatosensory cortex (S1) using cross-correlation analysis.
The Importance of Cross-Correlation and Lag Time
To quantify the synchronization between the left and right S1 regions, we calculate the cross-correlation coefficient (xcorr) for varying time offsets (lag times). This approach reveals how the signals from these regions are aligned or shifted over time, providing insights into the dynamic interactions between them.
Cross-Correlation Coefficient (xcorr): Measures the degree of similarity between the left and right S1 signals as a function of lag time. Higher values indicate stronger synchronization at that specific time shift.
Lag Time: Represents the temporal offset applied to one signal relative to the other. Positive lag times indicate that the left S1 signal is leading the right S1 signal, while negative lag times indicate the opposite.
Data Collection and Analysis
For each frequency band (Alpha, Theta, Beta, Slow Gamma, Fast Gamma), we collected neural activity data from the left and right S1 regions. The data was recorded under different conditions (facing up and facing down) across multiple trials.
Plotting the Data
Using MATLAB, we generated plots that visualize the relationship between the cross-correlation coefficient and lag time for each frequency band and condition:
X-Axis (Lag Time): Displays the range of time shifts applied to the signals, showing whether the left S1 or right S1 signal is leading.
Y-Axis (Cross-Correlation Coefficient): Shows the strength of synchronization at each lag time. Peaks in the plot indicate optimal synchronization points.
Figure B Raw data
Alpha (1-4HZ)
	xcorr					Lag time
	up trials		down trials			up trials		down trials
	HumIgG	mAb3[GluN1]	HumIgG	mAb3[GluN1]		HumIgG	mAb3[GluN1]	HumIgG	mAb3[GluN1]
	0.981881	0.613198	0.76388	0.931816		-17	16	-9	-8
	0.901608	0.890498	0.978855	0.836855		-4	-15	3	-5
	0.957916	0.711178		0.897419		1	2		-5
	0.943999	0.861933	0.721256	0.97866		-14	-4	-27	6
	0.9898	0.202534	0.992707	0.829876		0	-135	1	-17
	0.979143	0.802156	0.806527	0.918496		1	-3	-7	-10
	0.840907	0.753797	0.77784	0.907381		-5	-1	-23	-4			outlier
	0.995275	0.860255	0.996828	0.914423		-1	-19	0	-10
	0.966705	0.855289	0.939599	0.890376		1	-3	-9	-4
Ttest	0.00823449		0.506252			0.3771		0.56065
Theta (4-10HZ)
	xcorr					Lag time
	up trials		down trials			up trials		down trials
	HumIgG	mAb3[GluN1]	HumIgG	mAb3[GluN1]		HumIgG	mAb3[GluN1]	HumIgG	mAb3[GluN1]
	0.970652	0.878621	0.606483	0.918454		-5	-1	2	-1
	0.940675	0.922933	0.974903	0.947954		0	0	1	0
	0.978343	0.838141		0.899089		0	0		1
	0.911434	0.961104	0.615832	0.965732		-5	0	-3	1
	0.969674	0.291467	0.980953	0.953987		0	6	1	-2
	0.990923	0.899542	0.877769	0.915178		0	-1	1	0
	0.806318	0.921213	0.852156	0.947576		-4	0	-3	-1
	0.985964	0.785301	0.990657	0.932151		0	0	0	-2
	0.983976	0.899647	0.962771	0.887586		0	0	0	2
Ttest	0.0945051		0.202031			0.0767147		0.904619
Beta (10-30HZ)
	xcorr					Lag time
	up trials		down trials			up trials		down trials
	HumIgG	mAb3[GluN1]	HumIgG	mAb3[GluN1]		HumIgG	mAb3[GluN1]	HumIgG	mAb3[GluN1]
	0.967706	0.914044	0.544767	0.92821		-1	0	1	0
	0.908099	0.877006	0.946448	0.952868		0	0	0	0
	0.982048	0.753219		0.892434		0	0		0
	0.945421	0.944984	0.469219	0.969594		-1	0	-5	0
	0.942219	0.362747	0.952884	0.924235		0	5	0	0
	0.993426	0.844417	0.791547	0.912833		0	0	1	0
	0.903088	0.909256	0.912279	0.938967		-1	0	-1	0
	0.93238	0.690828	0.942216	0.932772		0	1	0	0
	0.988578	0.866848	0.947292	0.880966		0	0	0	0
Ttest	0.0223886		0.109939			0.102495		0.446626
Slow gamma (30-55HZ)
	xcorr					Lag time
	up trials		down trials			up trials		down trials
	HumIgG	mAb3[GluN1]	HumIgG	mAb3[GluN1]		HumIgG	mAb3[GluN1]	HumIgG	mAb3[GluN1]
	0.93959	0.861437	0.672522	0.927247		0	0	0	0
	0.881399	0.786547	0.930713	0.890258		0	0	0	0
	0.993054	0.657094		0.815838		0	0	0	0
	0.911477	0.897911	0.377473	0.979303		0	0	0	0
	0.90853	0.571636	0.948553	0.831673		0	1	1	0
	0.994536	0.726644	0.679911	0.794554		0	0	0	0
	0.963275	0.857822	0.866894	0.889881		-1	0	0	0
	0.922008	0.678057	0.949895	0.870951		0	0	0	0
	0.989096	0.746158	0.972487	0.796193		0	0	0	0
Ttest	0.000145671		0.375974			0.176463		0.332195
Fast gamma (55-100HZ)
	xcorr					Lag time
	up trials		down trials			up trials		down trials
	HumIgG	mAb3[GluN1]	HumIgG	mAb3[GluN1]		HumIgG	mAb3[GluN1]	HumIgG	mAb3[GluN1]
	0.94076	0.854339	0.773245	0.953888		0	0	0	0
	0.971499	0.847475	0.965769	0.944801		0	0	0	0
	0.997084	0.674665		0.870493		0	0	0	0
	0.922894	0.914359	0.644538	0.979433		0	0	0	0
	0.983952	0.862884	0.985107	0.931497		0	0	0	0
	0.997088	0.796632	0.771087	0.831875		0	0	0	0
	0.977748	0.885976	0.895605	0.890882		0	0	0	0
	0.985866	0.840557	0.985591	0.908207		0	0	0	0
	0.996665	0.794371	0.979441	0.854935		0	0	0	0
Ttest	0.00125031		0.515366			#DIV/0!		#DIV/0!

## Sheet: Figure 7-Sholl analysis raw
	Raw data in Prism, the mean and error bar representing SEM was generated by Prism automatically																																													Raw data in Prism, the mean and error bar representing SEM was generated by Prism automatically
	Figure 1B Sholl Distribution_Female																																													Figure 1B Sholl Distribution_Male
	Distance	Hum IgG																						mAb3[GluN1]																							Distance	human IgG
	0	0	0	0	0	0	0	0	0	0	0	0	0	0	0	0								0	0	0	0	0	0	0	0	0	0	0	0	0	0										0	0	0
	1																																														1
	2																																														2
	3																																														3
	4																																														4
	5																																														5
	6																																														6
	7																																														7
	8																																														8
	9																																														9
	10	2	2	2	2	2	2	2	2	2	2	4	2	2	2	2								2	3	3	2	2	2	2	3	2	2	3	2	2	2										10	2	4
	11																																														11
	12																																														12
	13																																														13
	14																																														14
	15																																														15
	16																																														16
	17																																														17
	18																																														18
	19																																														19
	20	2	3	3	4	3	3	4	3	3	3	4	8	3	3	4								4	3	3	3	3	3	3	4	3	6	3	4	3	3										20	3	4
	21																																														21
	22																																														22
	23																																														23
	24																																														24
	25																																														25
	26																																														26
	27																																														27
	28																																														28
	29																																														29
	30	4	3	3	4	3	3	4	3	3	3	4	6	3	5	4								3	3	6	3	4	3	3	3	2	6	3	5	3	3										30	4	4
	31																																														31
	32																																														32
	33																																														33
	34																																														34
	35																																														35
	36																																														36
	37																																														37
	38																																														38
	39																																														39
	40	4	3	3	5	3	3	4	3	3	3	4	6	2	4	5								5	3	5	5	9	4	3	4	3	6	3	5	3	3										40	5	4
	41																																														41
	42																																														42
	43																																														43
	44																																														44
	45																																														45
	46																																														46
	47																																														47
	48																																														48
	49																																														49
	50	7	3	4	5	3	2	4	3	3	4	4	6	5	4	9								8	2	7	5	8	3	3	4	3	6	5	6	3	6										50	6	4
	51																																														51
	52																																														52
	53																																														53
	54																																														54
	55																																														55
	56																																														56
	57																																														57
	58																																														58
	59																																														59
	60	7	4	3	4	3	2	4	3	3	5	4	6	5	4	9								8	2	8	6	10	6	3	4	3	6	5	8	3	8										60	7	4
	61																																														61
	62																																														62
	63																																														63
	64																																														64
	65																																														65
	66																																														66
	67																																														67
	68																																														68
	69																																														69
	70	7	4	4	3	3	4	5	3	5	3	4	3	7	5	8								6	4	6	11	12	8	3	5	3	8	6	6	3	7										70	8	7
	71																																														71
	72																																														72
	73																																														73
	74																																														74
	75																																														75
	76																																														76
	77																																														77
	78																																														78
	79																																														79
	80	9	4	4	3	2	5	5	3	5	3	3	4	7	5	9								6	7	4	7	10	7	3	4	3	7	8	6	3	14										80	8	6
	81																																														81
	82																																														82
	83																																														83
	84																																														84
	85																																														85
	86																																														86
	87																																														87
	88																																														88
	89																																														89
	90	11	4	4	3	2	9	5	3	5	3	3	4	5	5	7								5	5	5	11	8	8	4	5	4	6	9	5	3	11										90	9	6
	91																																														91
	92																																														92
	93																																														93
	94																																														94
	95																																														95
	96																																														96
	97																																														97
	98																																														98
	99																																														99
	100	12	3	4	3	1	7	6	3	5	3	3	3	7	5	6								7	5	7	11	8	8	4	5	3	6	7	5	3	8										100	7	6
	101																																														101
	102																																														102
	103																																														103
	104																																														104
	105																																														105
	106																																														106
	107																																														107
	108																																														108
	109																																														109
	110	13	7	4	3	1	9	7	4	5	2	6	2	5	5	5								9	4	4	13	8	7	4	4	2	8	8	5	3	7										110	8	8
	111																																														111
	112																																														112
	113																																														113
	114																																														114
	115																																														115
	116																																														116
	117																																														117
	118																																														118
	119																																														119
	120	11	8	4	3	1	6	5	4	2	2	4	2	5	4	5								7	4	4	10	6	7	3	3	3	7	9	5	4	7										120	8	7
	121																																														121
	122																																														122
	123																																														123
	124																																														124
	125																																														125
	126																																														126
	127																																														127
	128																																														128
	129																																														129
	130	10	7	3	2	1	6	3	5	1	2	2	1	5	4	3								5	6	3	7	2	8	3	3	3	7	19	5	4	5										130	7	9
	131																																														131
	132																																														132
	133																																														133
	134																																														134
	135																																														135
	136																																														136
	137																																														137
	138																																														138
	139																																														139
	140	8	5	3	4	1	8	2	5	1	2	2	1	5	4	3								4	4	3	6	1	8	3	3	5	7	17	6	11	4										140	10	7
	141																																														141
	142																																														142
	143																																														143
	144																																														144
	145																																														145
	146																																														146
	147																																														147
	148																																														148
	149																																														149
	150	6	3	3	3	1	8	2	8	1	2	2	1	3	3	3								5	5	3	9	1	8	3	3	2	8	15	4	5	3										150	9	6
	151																																														151
	152																																														152
	153																																														153
	154																																														154
	155																																														155
	156																																														156
	157																																														157
	158																																														158
	159																																														159	7	6
	160	6	4	3	5	2	8	2	8	1	2	2	1	2	2	1								7	4	2	4	1	5	3	3	2	8	13	4	3	2										160
	161																																														161
	162																																														162
	163																																														163
	164																																														164
	165																																														165
	166																																														166
	167																																														167
	168																																														168
	169																																														169
	170	6	5	3	4	2	6	2	8	1	2	1	1	2	2	1								8	2	3	5	1	5	4	7	1	7	12	3	4	3										170	7	4
	171																																														171
	172																																														172
	173																																														173
	174																																														174
	175																																														175
	176																																														176
	177																																														177
	178																																														178
	179																																														179
	180	7	5	3	1	2	6	2	10	1	2	1	1	2	2	1								6	1	3	4	1	8	4	4	1	6	12	5	4	3										180	7	4
	181																																														181
	182																																														182
	183																																														183
	184																																														184
	185																																														185
	186																																														186
	187																																														187
	188																																														188
	189																																														189
	190	6	9	3	0	3	4	2	11	1	2	1	1	2	2	0								6	1	2	6	1	2	4	4	1	2	7	3	6	3										190	6	4
	191																																														191
	192																																														192
	193																																														193
	194																																														194
	195																																														195
	196																																														196
	197																																														197
	198																																														198
	199																																														199
	200	6	6	2		2	3	2	14	1	2	1	1	2	2									6	1	2	4	1	2	3	6	1	2	7	3	7	3										200	9	4
	201																																														201
	202																																														202
	203																																														203
	204																																														204
	205																																														205
	206																																														206
	207																																														207
	208																																														208
	209																																														209
	210	11	6	2		1	3	2	14	1	2	1	1	2	2									6	1	2	1	1	2	3	7	1	2	6	1	7	3										210	3	4
	211																																														211
	212																																														212
	213																																														213
	214																																														214
	215																																														215
	216																																														216
	217																																														217
	218																																														218
	219																																														219
	220	7	6	3		1	3	2	6	1	2	1	1	2	1									5	1	2	0	1	1	3	11	1	3	7	1	10	4										220	1	4
	221																																														221
	222																																														222
	223																																														223
	224																																														224
	225																																														225
	226																																														226
	227																																														227
	228																																														228
	229																																														229
	230	7	6	3		1	3	2	7	1	2	1	1	1	1									5	1	2		1	1	4	8	1	3	7	1	9	4										230	1	4
	231																																														231
	232																																														232
	233																																														233
	234																																														234
	235																																														235
	236																																														236
	237																																														237
	238																																														238
	239																																														239
	240	7	6	2		0	5	2	9	1	1	1	1	1	0									5	1	2		1	1	4	8	1	5	5	1	18	2										240	1	4
	241																																														241
	242																																														242
	243																																														243
	244																																														244
	245																																														245
	246																																														246
	247																																														247
	248																																														248
	249																																														249
	250	7	6	2			6	2	10	1	1	1	1	1										6	1	4		1	1	4	11	1	3	4	1	14	2										250	1	2
	251																																														251
	252																																														252
	253																																														253
	254																																														254
	255																																														255
	256																																														256
	257																																														257
	258																																														258
	259																																														259
	260	6	4	3			3	2	7	1	1	1	1	1										5	1	3		1	1	5	11	1	4	2	1	6	2										260	1	2
	261																																														261
	262																																														262
	263																																														263
	264																																														264
	265																																														265
	266																																														266
	267																																														267
	268																																														268
	269																																														269
	270	5	4	4			3	2	2	1	1	1	1	1										4	1	3		1	1	7	9	1	4	1	1	5	2										270	1	2
	271																																														271
	272																																														272
	273																																														273
	274																																														274
	275																																														275
	276																																														276
	277																																														277
	278																																														278
	279																																														279
	280	5	3	2			2	1	4	1		1	1	1										3	1	2		1	1	9	9	1	5	1	1	2	1										280	1	1
	281																																														281
	282																																														282
	283																																														283
	284																																														284
	285																																														285
	286																																														286
	287																																														287
	288																																														288
	289																																														289
	290	5	1	1			1	1	4	1		1	1	1										2	1	5		1	1	6	8	1	2	1	1	1	1										290	1	1
	291																																														291
	292																																														292
	293																																														293
	294																																														294
	295																																														295
	296																																														296
	297																																														297
	298																																														298
	299																																														299
	300	5	0	0			1	1	4	1		1	1	1										2	1	3		1	1	7	9	1	1	1	1	0	1										300	1	1
	301																																														301
	302																																														302
	303																																														303
	304																																														304
	305																																														305
	306																																														306
	307																																														307
	308																																														308
	309																																														309
	310	4					1	1	1	1		1	1	1										2	1	3		1	1	4	9	1	1	1	1		1										310	0	1
	311																																														311
	312																																														312
	313																																														313
	314																																														314
	315																																														315
	316																																														316
	317																																														317
	318																																														318
	319																																														319
	320	3					1	1	1	1		1	1	1										2	1	2		2	1	2	7	1	1	1	1		1										320	0	1
	321																																														321
	322																																														322
	323																																														323
	324																																														324
	325																																														325
	326																																														326
	327																																														327
	328																																														328
	329																																														329
	330	2					1	1	1	1		1	1	1										1	1	2		2	0	2	4	1	0	1	1		1										330	0	1
	331																																														331
	332																																														332
	333																																														333
	334																																														334
	335																																														335
	336																																														336
	337																																														337
	338																																														338
	339																																														339
	340	2					1	1	1	1		1		1										1	1	2		2		2	3	1		1	1		0										340	0	1
	341																																														341
	342																																														342
	343																																														343
	344																																														344
	345																																														345
	346																																														346
	347																																														347
	348																																														348
	349																																														349
	350	2					1	1	1	1		1		1										1	1	1		1		2	2	1		1	0												350	0	1
	351																																														351
	352																																														352
	353																																														353
	354																																														354
	355																																														355
	356																																														356
	357																																														357
	358																																														358
	359																																														359
	360	2					1	1	1	1		1		1										1	1	1		1		2	0	1		1													360	0	1
	361																																														361
	362																																														362
	363																																														363
	364																																														364
	365																																														365
	366																																														366
	367																																														367
	368																																														368
	369																																														369
	370	2					1	1	1	1		1		1										1	1	1		1		1		1		1													370	0	1
	371																																														371
	372																																														372
	373																																														373
	374																																														374
	375																																														375
	376																																														376
	377																																														377
	378																																														378
	379																																														379
	380	2					1	0	1	1		1		1										1	4	1		1		1		1		1													380	0	1
	381																																														381
	382																																														382
	383																																														383
	384																																														384
	385																																														385
	386																																														386
	387																																														387
	388																																														388
	389																																														389
	390	2					1		1	1		1		1										1	2	1		0		1		1		1													390	0	1
	391																																														391
	392																																														392
	393																																														393
	394																																														394
	395																																														395
	396																																														396
	397																																														397
	398																																														398
	399																																														399
	400	2					1		1	1		1		0										1	3	1				1		1		1													400	0	1
	401																																														401
	402																																														402
	403																																														403
	404																																														404
	405																																														405
	406																																														406
	407																																														407
	408																																														408
	409																																														409
	410	2					1		1	1		1												1	3	1				1		1		1													410	0	1
	411																																														411
	412																																														412
	413																																														413
	414																																														414
	415																																														415
	416																																														416
	417																																														417
	418																																														418
	419																																														419
	420	2					1		0	1		1												1	1	1				1		0		1													420	0	1
	421																																														421
	422																																														422
	423																																														423
	424																																														424
	425																																														425
	426																																														426
	427																																														427
	428																																														428
	429																																														429
	430	2					1			0		1												1	0	1				1				1													430	0	1
	431																																														431
	432																																														432
	433																																														433
	434																																														434
	435																																														435
	436																																														436
	437																																														437
	438																																														438
	439																																														439
	440	1					1					1												1		1				1				1													440	0	1
	441																																														441
	442																																														442
	443																																														443
	444																																														444
	445																																														445
	446																																														446
	447																																														447
	448																																														448
	449																																														449
	450	0					1					1												1		1				1				1													450	0	1
	451																																														451
	452																																														452
	453																																														453
	454																																														454
	455																																														455
	456																																														456
	457																																														457
	458																																														458
	459																																														459
	460						1					1												0		1				1				1													460	0	1
	461																																														461
	462																																														462
	463																																														463
	464																																														464
	465																																														465
	466																																														466
	467																																														467
	468																																														468
	469																																														469
	470						1					1														1				1				1													470	0	1
	471																																														471
	472																																														472
	473																																														473
	474																																														474
	475																																														475
	476																																														476
	477																																														477
	478																																														478
	479																																														479
	480						1					1														1				1				1													480	0	1
	481																																														481
	482																																														482
	483																																														483
	484																																														484
	485																																														485
	486																																														486
	487																																														487
	488																																														488
	489																																														489
	490						1					1														1				1				1													490	0	1
	491																																														491
	492																																														492
	493																																														493
	494																																														494
	495																																														495
	496																																														496
	497																																														497
	498																																														498
	499																																														499
	500						1					1														1				1				1													500	0	1
	501																																														501
	502																																														502
	503																																														503
	504																																														504
	505																																														505
	506																																														506
	507																																														507
	508																																														508
	509																																														509
	510						1					1														1				1				1													510	0	1
	511																																														511
	512																																														512
	513																																														513
	514																																														514
	515																																														515
	516																																														516
	517																																														517
	518																																														518
	519																																														519
	520						1					1														1				1				1													520	0	1
	521																																														521
	522																																														522
	523																																														523
	524																																														524
	525																																														525
	526																																														526
	527																																														527
	528																																														528
	529																																														529
	530						1					1														1				1				1													530	0	1
	531																																														531
	532																																														532
	533																																														533
	534																																														534
	535																																														535
	536																																														536
	537																																														537
	538																																														538
	539																																														539
	540						1					1														1				1				1													540	0	1
	541																																														541
	542																																														542
	543																																														543
	544																																														544
	545																																														545
	546																																														546
	547																																														547
	548																																														548
	549																																														549
	550						1					1														1				1				0													550	0	1
	551																																														551
	552																																														552
	553																																														553
	554																																														554
	555																																														555
	556																																														556
	557																																														557
	558																																														558
	559																																														559
	560						1					1														1				1																	560
	561																																														561
	562																																														562
	563																																														563
	564																																														564
	565																																														565
	566																																														566
	567																																														567
	568																																														568
	569																																														569
	570						1					1														1				1																	570
	571																																														571
	572																																														572
	573																																														573
	574																																														574
	575																																														575
	576																																														576
	577																																														577
	578																																														578
	579																																														579
	580						1					1														1				1																	580
	581																																														581
	582																																														582
	583																																														583
	584																																														584
	585																																														585
	586																																														586
	587																																														587
	588																																														588
	589																																														589
	590						1					1														1				1																	590
	591																																														591
	592																																														592
	593																																														593
	594																																														594
	595																																														595
	596																																														596
	597																																														597
	598																																														598
	599																																														599
	600						1					1														1				1																	600
	601																																														601
	602																																														602
	603																																														603
	604																																														604
	605																																														605
	606																																														606
	607																																														607
	608																																														608
	609																																														609
	610						1					1														1				1																	610
	611																																														611
	612																																														612
	613																																														613
	614																																														614
	615																																														615
	616																																														616
	617																																														617
	618																																														618
	619																																														619
	620						1					1														1				1																	620
	621																																														621
	622																																														622
	623																																														623
	624																																														624
	625																																														625
	626																																														626
	627																																														627
	628																																														628
	629																																														629
	630						1					1														1				1																	630
	631																																														631
	632																																														632
	633																																														633
	634																																														634
	635																																														635
	636																																														636
	637																																														637
	638																																														638
	639																																														639
	640						1					1														1				1																	640
	641																																														641
	642																																														642
	643																																														643
	644																																														644
	645																																														645
	646																																														646
	647																																														647
	648																																														648
	649																																														649
	650						1					1														1				1																	650
	651																																														651
	652																																														652
	653																																														653
	654																																														654
	655																																														655
	656																																														656
	657																																														657
	658																																														658
	659																																														659
	660						1					1														1				1																	660
	661																																														661
	662																																														662
	663																																														663
	664																																														664
	665																																														665
	666
	667
	668
	669
	670						1					1														1				1
	671
	672
	673
	674
	675
	676
	677
	678
	679						0
	680											1														1				1
	681
	682
	683
	684
	685
	686
	687
	688
	689
	690											1														1				1
	691
	692
	693
	694
	695
	696
	697
	698
	699
	700											1														1				1
	701
	702
	703
	704
	705
	706
	707
	708
	709
	710											1														1				1
	711
	712
	713
	714
	715
	716
	717
	718
	719
	720											1														1				1
	721
	722
	723
	724
	725
	726
	727
	728
	729
	730											1														1				1
	731
	732
	733
	734
	735
	736
	737
	738
	739
	740											1														1				1
	741
	742
	743
	744
	745
	746
	747
	748
	749
	750											0														1				1
	751
	752
	753
	754
	755
	756
	757
	758
	759
	760																									1				1
	761
	762
	763
	764
	765
	766
	767
	768
	769
	770																									1				1
	771
	772
	773
	774
	775
	776
	777
	778
	779
	780																									1				1
	781
	782
	783
	784
	785
	786
	787
	788
	789
	790																									1				1
	791
	792
	793
	794
	795
	796
	797
	798
	799
	800																									1				1
	801
	802
	803
	804
	805
	806
	807
	808
	809
	810																									1				1
	811
	812
	813
	814
	815
	816
	817
	818
	819
	820																									1				1
	821
	822
	823
	824
	825
	826
	827
	828
	829
	830																									1				1
	831
	832
	833
	834
	835
	836
	837
	838
	839
	840																									1				1
	841
	842
	843
	844
	845
	846
	847
	848
	849
	850																									0				1
	851
	852
	853
	854
	855
	856
	857
	858
	859
	860																													1
	861
	862
	863
	864
	865
	866
	867
	868
	869
	870																													1
	871
	872
	873
	874
	875
	876
	877
	878
	879
	880																													1
	881
	882
	883
	884
	885
	886
	887
	888
	889
	890																													1
	891
	892
	893
	894
	895
	896
	897
	898
	899
	900																													1
	901
	902
	903
	904
	905
	906
	907
	908
	909
	910																													1
	911
	912
	913
	914
	915
	916
	917
	918
	919
	920																													1
	921
	922
	923
	924
	925
	926
	927
	928
	929
	930																													1
	931
	932
	933
	934
	935
	936
	937
	938
	939
	940																													1
	941
	942
	943
	944
	945
	946
	947
	948
	949
	950																													1
	951
	952
	953
	954
	955
	956
	957
	958
	959
	960																													1
	961
	962
	963
	964
	965
	966
	967
	968
	969
	970																													0
[truncated: 30 more columns]

## Sheet: Figure 7-Rest raw data
Raw data in Prism, the mean and error bar representing SEM was generated by Prism automatically
Figure C Orientation angles_ Female						Figure D Orientation angles_ Male
	Hum IgG	mAb3[GluN1]				Hum IgG	mAb3[GluN1]
	54.1612	57.0503				74.5488	45.4487
	50.2401	7.0022				61.4095	17.4391
	65.802	61.2393				-9.91864	43.7065
	64.0158	53.0561				38.5261	36.0416
	80.6511	35.5065				36.9417	-1.20543
	3.1921	1.75434				65.3179	1.94324
	4.32701	5.04269				76.5849	28.7374
	36.5297	25.6582				72.4621	20.7741
	82.6378	8.31784				30.4125	14.6219
	-1.29275	-2.67431				56.5121	18.0937
	21.4236	13.8528				56.7172	-17.3383
	33.7819	14.258				27.6833	41.6637
	54.6718	47.9646				73.4117	57.192
	0.32724	16.7871				70.2703	71.9803
	58.1399	14.1374				28.5383
						48.4475
						46.2414
						53.6228
Figure E Axon Branch points_ Female					Figure E Branch terminal points_ Female				Figure E Total branch length_ Female				Figure E Axon branch diameter_ Female				Figure E Branch Resistance_ Female				Figure E Axon branch level_ Female
	Hum IgG	mAb3[GluN1]			Hum IgG	mAb3[GluN1]			Hum IgG	mAb3[GluN1]			Hum IgG	mAb3[GluN1]			Hum IgG	mAb3[GluN1]			Hum IgG	mAb3[GluN1]
	45	29			42	28			3564.57	2253.19			1.40075	1.51967			54.5612	53.5809			7	6
	26	11			29	13			2006.33	1598.63			2.11346	2.79205			18.3094	15.2745			6	5
	12	19			14	22			1080.8	2286.39			1.33712	2.9198			37.225	26.6593			4	10
	13	25			15	25			863.947	1581.91			2.93714	2.05078			4.55397	86.2575			6	6
	3	43			5	45			592.823	2160.79			0.984158	1.4436			101.82	24.388			2	8
	28	36			22	33			2285.22	2315.91			1.97779	0.886253			18.599	103.906			7	7
	7	34			7	37			1140.6	1999.93			1.91999	0.93231			84.9721	77.8201			3	5
	43	16			46	18			2689.91	2462.89			1.56016	2.7316			48.0452	13.4671			6	5
	6	46			8	44			856.323	3122.99			0.5	0.420873			311.516	363.671			3	8
	8	7			8	10			853.025	1025.05			1.39935	1			58.3859	76.7725			3	3
	12	27			15	28			1421.56	2436.91			1.67067	1			41.3216	55.4067			6	5
	17	50			18	54			1010.96	3207.52			1	1.0826			35.7555	75.3857			8	10
	16	15			20	17			1128.06	1456.18			0.229188	2.93714			1585.53*	6.71622			6	5
	8	53			10	59			1222.48	2626.16			2.07436	1.47848			19.007	61.8667			5	11
	7	43			9	22			936.62	2506.84			1.73162	0.859232			74.6363	108.221			3	6
																	outlier*
Figure F Axon Branch points_ Male					Figure F Branch terminal points_ Male				Figure F Total branch length_ Male				Figure F Axon branch diameter_ Male				Figure F Branch Resistance_ Male				Figure F Axon branch level_ Male
	Hum IgG	mAb3[GluN1]			Hum IgG	mAb3[GluN1]			Hum IgG	mAb3[GluN1]			Hum IgG	mAb3[GluN1]			Hum IgG	mAb3[GluN1]			Hum IgG	mAb3[GluN1]
	24	18			25	26			2093.47	2610.64			1.40362	0.599105			149.268	252.516			4	7
	3	17			5	14			497.518	1290.54			2.02162	1.3525			62.2635	117.617			3	5
	17	24			20	24			1931.29	1114.88			1	0.5			66.4594	123.436			4	5
	11	15			13	28			619.789	1521.2			1	1.34219			36.8362	85.0695			4	7
	20	22			20	15			1986.38	748.662			1	0.5			61.6864	122.997			4	5
	17	24			19	41			1541.03	1467.86			0.751688	0.664731			105.775	64.5165			6	12
	7	15			9	53			812.667	1994.22			1.1623	0.720692			100.293	85.0312			3	6
	13	37			16	27			827.787	1729.44			1.05416	0.776918			77.8291	140.178			5	4
	8	50			10	47			611.407	3018.94			1	0.535645			43.2482	164.935			3	6
	9	25			11	28			681.995	1693.63			1	0.466507			43.4171	183.492			3	7
	5	45			7	35			573.39	2268.83			2.61341	0.5			34.6443	172.463			3	5
	15	26			17	28			1051.2	1476.08			1.31502	0.5			72.6032	134.243			5	6
	13	32			15	20			551.483	1851.31			2.93714	0.671825			2.90693	203.709			4	6
	8	27			10	19			570.045	1787.53			1.16643	0.5			81.0052	252.884			3	5
	16				18				1077.71				0.501857				158.346				7
	5				7				475.603				0.2				1438.14*				5
	16				18				887.73				0.500147				132.422				5
	32				34				2220.96				1.15728				113.987				8

## Sheet: Figure 8
Raw data in Prism, the mean and error bar representing SEM was generated by Prism automatically
Figure 8 panel D
Group	HumIgG	mAb3[GluN1]	HumIgG	mAb3[GluN1]	HumIgG	mAb3[GluN1]	HumIgG	mAb3[GluN1]	HumIgG	mAb3[GluN1]	HumIgG	mAb3[GluN1]	HumIgG	mAb3[GluN1]	HumIgG	mAb3[GluN1]	HumIgG	mAb3[GluN1]	HumIgG	mAb3[GluN1]
	L1		L2/3						L4						L5
Channel:	1	1	2	2	3	3	4	4	5	5	6	6	7	7	8	8	9	9	10	10
Units	Hz	Hz	Hz	Hz	Hz	Hz	Hz	Hz	Hz	Hz	Hz	Hz	Hz	Hz	Hz	Hz	Hz	Hz	Hz	Hz
	5.55556	138.889	0	100	5.55556	0	5.55556	16.6667	5.55556	55.5556	5.55556	38.8889	11.1111	16.6667	16.6667	22.2222	27.7778	22.2222	11.1111	16.6667
	5.55556	0	150	0	33.3333	0	0	0	0	27.7778	0	0	16.6667	16.6667	22.2222	16.6667	27.7778	11.1111	16.6667	66.6667
	0	5.55556	0	0	0	0	0	11.1111	0	5.55556	0	5.55556	5.55556	11.1111	38.8889	0	22.2222	5.55556	11.1111	27.7778
	155.556	0	11.1111	0	11.1111	0	11.1111	5.55556	11.1111	16.6667	5.55556	5.55556	5.55556	11.1111	27.7778	22.2222	16.6667	27.7778	22.2222	22.2222
	5.55556	5.55556	5.55556	16.6667	11.1111	11.1111	11.1111	5.55556	5.55556	22.2222	11.1111	5.55556	11.1111	22.2222	33.3333	27.7778	33.3333	38.8889	22.2222	22.2222
	5.55556	5.55556	0	5.55556	0	5.55556	0	16.6667	5.55556	27.7778	11.1111	33.3333	16.6667	22.2222	33.3333	38.8889	33.3333	16.6667	27.7778	33.3333
	27.7778	11.1111	0	0	0	0	11.1111	5.55556	5.55556	27.7778	22.2222	11.1111	0	33.3333	22.2222	11.1111	27.7778	33.3333	11.1111	16.6667
	0	344.444	5.55556	366.667	5.55556	205.556	11.1111	288.889	16.6667	505.556	16.6667	361.111	16.6667	272.222	33.3333	194.444	44.4444	44.4444	27.7778	5.55556
	5.55556	50	0	105.556	5.55556	144.444	11.1111	100	22.2222	144.444	0	88.8889	11.1111	94.4444	16.6667	111.111	38.8889	150	22.2222	105.556
		5.55556		172.222		316.667		216.667		50		144.444		438.889		555.556		494.444		416.667
n = 9 slices from 4 control HumIgG mice and n = 10 slices from 4 mAb3[GluN1]-treated mice.
Figure 8 panel F
Group:	HumIgG L2/3	mAb3[GluN1] L2/3		HumIgG L4	mAb3[GluN1] L4		HumIgG L5	mAb3[GluN1] L5
Units	Hz	Hz		Hz	Hz		Hz	Hz
	3.7037	38.8889		7.40741	37.037		18.5185	20.3704
	61.1111	0		5.55556	14.8148		22.2222	31.4815
	0	3.7037		1.85185	7.40741		24.0741	11.1111
	11.1111	1.85185		7.40741	11.1111		22.2222	24.0741
	9.25926	11.1111		9.25926	16.6667		29.6296	29.6296
	0	9.25926		11.1111	27.7778		31.4815	29.6296
	3.7037	1.85185		9.25926	24.0741		20.3704	20.3704
	7.40741	287.037		16.6667	379.63		35.1852	81.4815
	5.55556	116.667		11.1111	109.259		25.9259	122.222
		235.185			211.111			488.889
n = 9 slices from 4 control HumIgG mice and n = 10 slices from 4 mAb3[GluN1]-treated mice.

## Sheet: Supplementary Figure 2
Detailed lists of proteins, their spectral counts, nd fold changes for the IP-MS data
Rank	Protein	Gene	Uniprot Accession	T-Test (p-value): *(p < 0.00006)	mAb 3_pre_3ug_37C	mAb 3_3ug_37C	mAb 3_pre_3ug_RT	Control_Beads	mAbX	mAb3_Mean	Control_Mean	control_mean adjusted	mAb3 mean/control mean adjusted	log2(mAb3 mean/control mean adjusted)	S.D.	Z-Score 1	Z-Score 2	Z-Score 3	mean Z score
1	Glutamate receptor ionotropic, NMDA 1	Grin1	A2AI21	0.019	31.52	36.143	19.711	0	0	29.1247	0	0.0001	291247	18.1519	0.04	788	903.575	492.775	728.117
2	Glutamate receptor ionotropic, NMDA 2A	Grin2a	P35436	0.016	34.084	31.783	19.59	0	0	28.4857	0	0.0001	284857	18.1199	0.04	852.1	794.575	489.75	712.142
3	Disks large-associated protein 2	Dlgap2	Q8BJ42	0.0068	25.106	29.227	19.402	0	0	24.5783	0	0.0001	245783	17.907	0.04	627.65	730.675	485.05	614.458
4	Nesprin-1	Syne1	Q6ZWR6	0.027	32.667	19.466	18.805	0	0	23.646	0	0.0001	236460	17.8512	0.04	816.675	486.65	470.125	591.15
5	Neurosecretory protein VGF	Vgf	Q0VGU4	0.018	22.46	20.55	12.537	0	0	18.5157	0	0.0001	185157	17.4984	0.04	561.5	513.75	313.425	462.892
6	Gephyrin	Gphn	Q8BUV3	0.0042	14.293	19.468	19.59	0	0	17.7837	0	0.0001	177837	17.4402	0.04	357.325	486.7	489.75	444.592
7	Glutamate receptor ionotropic, NMDA 1	Grin1	A2AI20	0.02	17.483	20.098	10.849	0	0	16.1433	0	0.0001	161433	17.3006	0.04	437.075	502.45	271.225	403.583
8	Apical junction component 1 homolog	Ajm1	A2AJA9	0.00098	16.334	17.305	14.105	0	0	15.9147	0	0.0001	159147	17.28	0.04	408.35	432.625	352.625	397.867
9	Ubiquitin carboxyl-terminal hydrolase CYLD	Cyld	Q80TQ2	0.018	18.156	16.025	10.056	0	0	14.7457	0	0.0001	147457	17.1699	0.04	453.9	400.625	251.4	368.642
10	Utrophin	Utrn	E9Q6R7	0.089	12.2	21.488	7.0005	0	0	13.5628	0	0.0001	135628	17.0493	0.04	305	537.2	175.012	339.071
11	Kalirin	Kalrn	A2CG49	0.0096	13.642	15.882	9.9817	0	0	13.1686	0	0.0001	131686	17.0067	0.04	341.05	397.05	249.542	329.214
12	Protein unc-13 homolog A	Unc13a	H3BJZ7	0.044	16.198	15.654	6.9479	0	0	12.9333	0	0.0001	129333	16.9807	0.04	404.95	391.35	173.697	323.332
13	Cyclin-dependent kinase-like 5	Cdkl5	A0A0G2JGW6	0.00065	11.23	12.979	13.321	0	0	12.51	0	0.0001	125100	16.9327	0.04	280.75	324.475	333.025	312.75
14	Liprin-alpha-2	Ppfia2	B8QI34	0.011	14.24	12.412	8.7142	0	0	11.7887	0	0.0001	117887	16.847	0.04	356	310.3	217.855	294.718
15	Brain-enriched guanylate kinase-associated protein	Begain	A0A1B0GT88	0.013	12.509	14.08	8.4011	0	0	11.6634	0	0.0001	116634	16.8316	0.04	312.725	352	210.027	291.584
16	Tight junction protein ZO-1	Tjp1	B9EHJ3	0.0026	13.272	10.816	10.172	0	0	11.42	0	0.0001	114200	16.8012	0.04	331.8	270.4	254.3	285.5
17	Protein FAM81A	Fam81a	Q3UXZ6	0.00078	12.251	10.816	10.187	0	0	11.0847	0	0.0001	110847	16.7582	0.04	306.275	270.4	254.675	277.117
18	Rho guanine nucleotide exchange factor 33	Arhgef33	Q8BW86	0.014	13.227	10.768	7.8016	0	0	10.5989	0	0.0001	105989	16.6936	0.04	330.675	269.2	195.04	264.972
19	IQ motif and SEC7 domain-containing protein 1	Iqsec1	E9PUA3	0.015	11.362	12.127	8.2089	2.6949	2.7778	10.566	2.73635	2.73635	3.86134	1.9491	0.04145	208.098	226.554	132.028	188.893
20	Calcium/calmodulin-dependent protein kinase type II subunit alpha	Camk2a	P11798	0.06	37.228	43.569	25.723	15.345	15.77	35.5067	15.5575	15.5575	2.28229	1.19048	0.2125	101.979	131.819	47.8376	93.8784
21	Disks large-associated protein 3	Dlgap3	Q6PFD5	0.033	47.438	51.323	28.167	8.0347	6.798	42.3093	7.41635	7.41635	5.70487	2.51219	0.61835	64.7233	71.0061	33.5581	56.4292
22	Microtubule-actin cross-linking factor 1	Macf1	Q9QXZ0	0.0041	26.96	22.961	24.157	12.646	12.152	24.6927	12.399	12.399	1.9915	0.993859	0.247	58.9514	42.7611	47.6032	49.7719
23	IQ motif and SEC7 domain-containing protein 1	Iqsec1	A0A1D5RM83	0.024	21.271	21.589	13.985	5.6836	5.0518	18.9483	5.3677	5.3677	3.53007	1.8197	0.3159	50.3428	51.3495	27.2786	42.9903
24	Disks large homolog 3	Dlg3	P70175	0.0042	48.625	57.993	44.686	10.732	8.4827	50.4347	9.60735	9.60735	5.24959	2.39221	1.12465	34.6931	43.0229	31.1907	36.3022
25	Calcium/calmodulin-dependent protein kinase type II subunit alpha	Camk2a	F8WIS9	0.051	34.428	41.545	25.17	15.005	13.759	33.7143	14.382	14.382	2.3442	1.2291	0.623	32.1766	43.6003	17.3162	31.031
26	Ankyrin-3 (Fragment)	Ank3	S4R2K9	0.0074	12.411	12.375	9.7542	4.2987	3.7775	11.5134	4.0381	4.0381	2.85119	1.51157	0.2606	32.1293	31.9912	21.9344	28.685
27	Calcium/calmodulin-dependent protein kinase type II subunit beta	Camk2b	Q5SVI3	0.028	20.369	22.976	14.908	6.5921	7.5072	19.4177	7.04965	7.04965	2.75442	1.46175	0.45755	29.1102	34.8079	17.1748	27.031
28	Dystonin	Dst	S4R1P5	0.00053	45.255	46.249	40.526	0	3.5614	44.01	1.7807	1.7807	24.715	4.62731	1.7807	24.4142	24.9724	21.7585	23.715
29	Glutamate receptor ionotropic, NMDA 2B	Grin2b	Q01097	0.015	87.164	107.48	66.421	12.856	5.9482	87.0217	9.4021	9.4021	9.25556	3.21032	3.4539	22.5142	28.3963	16.5086	22.473
30	Catenin delta-2	Ctnnd2	O35927	0.002	15.131	17.12	15.063	6.7985	5.9419	15.7713	6.3702	6.3702	2.4758	1.30789	0.4283	20.4548	25.0988	20.2961	21.9499
31	Calcium/calmodulin-dependent protein kinase type II subunit gamma	Camk2g	A0A2I3BQP6	0.029	46.17	52.218	32.874	12.636	15.874	43.754	14.255	14.255	3.06938	1.61795	1.619	19.7128	23.4484	11.5003	18.2205
32	Protein bassoon	Bsn	O88737	0.011	167.91	181.95	134.06	59.457	46.61	161.307	53.0335	53.0335	3.0416	1.60483	6.4235	17.8838	20.0695	12.6141	16.8558
33	Brain-specific angiogenesis inhibitor 1-associated protein 2	Baiap2	Q8BKX1	0.0054	35.732	35.691	26.642	0	4.2487	32.6883	2.12435	2.12435	15.3875	3.94368	2.12435	15.8202	15.8009	11.5412	14.3875
34	Plakophilin-4	Pkp4	A2AS45	0.01	19.531	16.525	16.058	9.3533	8.0942	17.3713	8.72375	8.72375	1.99127	0.993688	0.62955	17.1666	12.3918	11.65	13.7361
35	Leucine-rich repeat-containing protein 7 (Fragment)	Lrrc7	A0A0G2JFZ5	0.01	78.521	84.221	56.351	0	10.197	73.031	5.0985	5.0985	14.324	3.84036	5.0985	14.4008	15.5188	10.0525	13.324
36	ERC protein 2	Erc2	Q3UHT7	0.035	13.591	15.786	8.8736	3.6374	1.917	12.7502	2.7772	2.7772	4.59103	2.19882	0.8602	12.5713	15.123	7.08719	11.5938
37	Signal-induced proliferation-associated 1-like protein 1	Sipa1l1	Q8C0T5	0.1	29.065	24.303	14.97	11.249	9.0358	22.7793	10.1424	10.1424	2.24595	1.16733	1.1066	17.0998	12.7965	4.36255	11.4196
38	Regulating synaptic membrane exocytosis protein 1	Rims1	Q99NE5	0.037	12.612	19.457	12.455	4.8436	2.8828	14.8413	3.8632	3.8632	3.84172	1.94175	0.9804	8.9237	15.9055	8.76357	11.1976
39	SH3 and multiple ankyrin repeat domains protein 2	Shank2	A0A1C7ZMY3	0.022	27.117	30.536	19.454	8.1613	4.6914	25.7023	6.42635	6.42635	3.99952	1.99983	1.73495	11.9258	13.8965	7.50895	11.1104
40	ERC protein 2	Erc2	Q6PH08	0.027	19.891	25.108	15.282	5.9432	3.1322	20.0937	4.5377	4.5377	4.42816	2.14671	1.4055	10.9237	14.6356	7.64447	11.0679
41	Homer protein homolog 1	Homer1	Q9Z2Y3	0.0058	45.541	49.564	39.657	17.676	12.201	44.9207	14.9385	14.9385	3.00704	1.58834	2.7375	11.179	12.6486	9.02959	10.9524
42	Calcium/calmodulin-dependent protein kinase type II subunit delta	Camk2d	A0A0G2JGS4	0.085	16.855	21.425	12.311	8.9282	7.2483	16.8637	8.08825	8.08825	2.08496	1.06002	0.83995	10.4372	15.878	5.02738	10.4475
43	SH3 and multiple ankyrin repeat domains protein 3	Shank3	Q4ACU6	0.014	24.116	24.682	17.062	6.0101	2.5492	21.9533	4.27965	4.27965	5.1297	2.35888	1.73045	11.4631	11.7902	7.38672	10.2133
44	Citron Rho-interacting kinase	Cit	P49025	0.0072	27.567	25.991	19.995	0	4.4191	24.5177	2.20955	2.20955	11.0962	3.472	2.20955	11.4763	10.763	8.04935	10.0962
45	IQ motif and SEC7 domain-containing protein 2	Iqsec2	E9QAD8	0.0049	33.031	34.895	26.778	0	5.7165	31.568	2.85825	2.85825	11.0445	3.46526	2.85825	10.5564	11.2085	8.36867	10.0445
46	SH3 and multiple ankyrin repeat domains protein 2	Shank2	Q80Z38	0.024	21.54	23.961	15.246	6.6885	3.689	20.249	5.18875	5.18875	3.90248	1.96439	1.49975	10.9027	12.5169	6.70595	10.0418
47	SH3 and multiple ankyrin repeat domains protein 3	Shank3	A0A0A0MQD5	0.014	47.212	48.282	33.34	12.02	5.0985	42.9447	8.55925	8.55925	5.01734	2.32692	3.46075	11.1689	11.4781	7.16051	9.93583
48	SRC kinase-signaling inhibitor 1	Srcin1	B1AQX7	0.037	12.753	13.265	11.39	9.4894	10.036	12.4693	9.7627	9.7627	1.27724	0.353032	0.2733	10.9415	12.8149	5.95426	9.90352
49	Ras/Rap GTPase-activating protein SynGAP	Syngap1	F6SEU4	0.017	63.759	67.041	44.895	17.084	7.5098	58.565	12.2969	12.2969	4.76258	2.25174	4.7871	10.7502	11.4358	6.80957	9.66516
50	Ras/Rap GTPase-activating protein SynGAP (Fragment)	Syngap1	A0A0A6YVS6	0.017	28.988	32.55	21.577	8.1815	3.3572	27.705	5.76935	5.76935	4.8021	2.26367	2.41215	9.62571	11.1024	6.55334	9.09382
51	Actin-binding LIM protein 1	Ablim1	E9QK41	0.026	20.074	15.789	15.341	9.4654	7.544	17.068	8.5047	8.5047	2.00689	1.00496	0.9607	12.0426	7.58228	7.11596	8.9136
52	Ras/Rap GTPase-activating protein SynGAP (Fragment)	Syngap1	A0A0J9YVH8	0.019	33.787	38.725	25.281	10.005	4.1141	32.5977	7.05955	7.05955	4.61753	2.20712	2.94545	9.07415	10.7506	6.1863	8.67036
53	Calcium/calmodulin-dependent protein kinase II, beta, isoform CRA_b	Camk2b	Q5SVJ0	0.025	34.154	36.934	25.931	10.923	15.436	32.3397	13.1795	13.1795	2.45379	1.29501	2.2565	9.29515	10.5271	5.65101	8.4911
54	Calcium/calmodulin-dependent protein kinase type II subunit gamma (Fragment)	Camk2g	A0A286YCB8	0.07	17.493	20.772	11.66	5.6735	8.0446	16.6417	6.85905	6.85905	2.42623	1.27872	1.18555	8.96963	11.7354	4.04956	8.25154
55	SH3 and multiple ankyrin repeat domains protein 2	Shank2	D3Z5K8	0.028	32.109	34.538	21.45	9.7936	4.3659	29.3657	7.07975	7.07975	4.14784	2.05236	2.71385	9.22278	10.1178	5.29515	8.21192
56	Sickle tail protein	Skt	A2AQ25	0.034	15.631	20.158	10.849	0	3.4922	15.546	1.7461	1.7461	8.90327	3.15434	1.7461	7.95195	10.5446	5.21328	7.90327
57	SH3 and multiple ankyrin repeat domains protein 1	Shank1	D3YZU4	0.017	32.559	39.515	27.063	10.579	3.2113	33.0457	6.89515	6.89515	4.7926	2.26081	3.68385	6.96658	8.85483	5.47467	7.09869
58	SH3 and multiple ankyrin repeat domains protein 1	Shank1	D3YZU5	0.023	52.276	67.21	43.537	17.414	5.2862	54.341	11.3501	11.3501	4.78771	2.25934	6.0639	6.74911	9.21188	5.30795	7.08965
59	Ras/Rap GTPase-activating protein SynGAP	Syngap1	A0A0J9YUM2	0.032	75.548	85.566	52.274	25.794	10.511	71.1293	18.1525	18.1525	3.91843	1.97028	7.6415	7.51103	8.82202	4.46529	6.93278
60	SRC kinase-signaling inhibitor 1	Srcin1	B1AQX9	0.037	45.439	48.384	41.11	32.291	35.85	44.9777	34.0705	34.0705	1.32014	0.400686	1.7795	6.38859	8.04355	3.95589	6.12934
61	Disks large homolog 4	Dlg4	Q62108	0.0098	55.31	58.897	47.29	22.484	10.19	53.8323	16.337	16.337	3.29512	1.72033	6.147	6.34017	6.9237	5.03546	6.09978
62	Calcium/calmodulin-dependent protein kinase type II subunit beta	Camk2b	Q5SVI1	0.017	19.666	22.154	16.381	4.5804	8.7806	19.4003	6.6805	6.6805	2.90402	1.53805	2.1001	6.18328	7.36798	4.61907	6.05678
63	Ankyrin repeat and sterile alpha motif domain-containing protein 1B	Anks1b	S4R286	0.045	19.71	27.645	14.728	5.9538	0	20.6943	2.9769	2.9769	6.95164	2.79735	2.9769	5.62098	8.28651	3.94743	5.95164
64	Spectrin beta chain	Sptb	Q3UGX2	0.02	18.748	14.848	12.728	4.7266	0	15.4413	2.3633	2.3633	6.5338	2.70792	2.3633	6.93298	5.28274	4.38569	5.5338
65	Disks large-associated protein 1	Dlgap1	Q9D415	0.013	18.404	14.469	14.767	0	5.0832	15.88	2.5416	2.5416	6.24803	2.6434	2.5416	6.24111	4.69287	4.81012	5.24803
66	Disks large homolog 2	Dlg2	Q91XM9	0.034	49.333	62.46	39.695	20.541	6.1851	50.496	13.3631	13.3631	3.77878	1.91792	7.17795	5.01117	6.83997	3.66845	5.1732
67	Alpha-actinin-4	Actn4	A0A1L1SV25	0.013	10.424	11.36	9.8462	5.7267	3.0427	10.5434	4.3847	4.3847	2.40459	1.26579	1.342	4.50022	5.19769	4.06967	4.5892
68	Connector enhancer of kinase suppressor of ras 2	Cnksr2	Q80YA9	0.043	13.272	17.303	10.185	0	5.097	13.5867	2.5485	2.5485	5.33124	2.41447	2.5485	4.20777	5.78948	2.99647	4.33124
69	Disks large-associated protein 4	Dlgap4	B1AZP2	0.012	12.714	11.846	11.578	0	4.6047	12.046	2.30235	2.30235	5.23205	2.38738	2.30235	4.52218	4.14518	4.02877	4.23205
70	Regulating synaptic membrane exocytosis protein 1 (Fragment)	Rims1	E9PWP6	0.019	10.406	11.681	9.6566	0	4.3665	10.5812	2.18325	2.18325	4.84654	2.27695	2.18325	3.76629	4.35028	3.42304	3.84654
71	Myosin-11	Myh11	A0A338P6K2	0.18	13.434	11.196	8.4823	8.5286	6.6676	11.0374	7.5981	7.5981	1.45266	0.538694	0.9305	6.27179	3.86663	0.950242	3.69622
72	Protein piccolo	Pclo	Q9QYX7	0.021	83.202	80.83	72.775	14.457	42.595	78.9357	28.526	28.526	2.76715	1.4684	14.069	3.88627	3.71768	3.14514	3.58303
73	Liprin-alpha-3	Ppfia3	P60469	0.091	13.272	10.816	6.2687	0	4.6645	10.1189	2.33225	2.33225	4.33869	2.11726	2.33225	4.69064	3.63758	1.68783	3.33869
74	Neurabin-2	Ppp1r9b	Q6R891	0.056	29.606	27.039	21.941	17.676	10.197	26.1953	13.9365	13.9365	1.87962	0.910442	3.7395	4.19027	3.50381	2.14053	3.2782
75	Catenin alpha-2	Ctnna2	Q61301	0.041	18.84	20.648	16.669	12.271	5.9482	18.719	9.1096	9.1096	2.05487	1.03904	3.1614	3.07788	3.64978	2.39116	3.0396
76	Unconventional myosin-VI	Myo6	E9PVU0	0.14	35.317	26.236	21.229	19.557	11.121	27.594	15.339	15.339	1.79894	0.84715	4.218	4.73637	2.58345	1.3964	2.90541

[truncated: 8 more sheets: Supplementary Figure 6, Supplementary Figure 7, Supplementary Figure 8, Supplementary Figure 9, Supplementary Figure 10, Supplementary Figure 13, Supplementary Figure 14, Supplementary Figure 16]
